# Supplementary material for: Evolution analysis of heterogeneous non-small cell lung carcinoma by ultra-deep sequencing of the mitochondrial genome
Source: Sci Rep. 2017 Sep 11;7:11069. doi: 10.1038/s41598-017-11345-3 (PMC5593826; doi:10.1038/s41598-017-11345-3)
Supplement: Supplementary file 2 — Supplemental Table S1 [file 41598_2017_11345_MOESM2_ESM.xls]

## Sheet: Sheet1
Supplemental Table S1: 108-primer sets for whole mitochondrial genome amplification
Amplicon	Primer Name	Primer Sequence	Targeted Region	References
1	F1	GATCACAGGTCTATCACCCT	1-162
	R162	GATAAATAATAGGATGAGGCAGG
2	F155*	TATTTATCGCACCTACGTTC	155-285	[3]
	R285*	GTTATGATGTCTGTGTGGAA		[3]
3	F265	TTCCACACAGACATCATAAC	265-401
	R401	TAAAATTTGAAATCTGGTTAGGC
4	F402*	ATCTTTTGGCGGTATGCACTTT	402-599	[2]
	R599*	TTGAGGAGGTAAGCTACATA		[3]
5	F567	ACCCCCCACAGTTTATGTAGC	567-757
	R757	ATGCTTGTTCCTTTTGATCGTGG
6	F741	ATCAAAAGGAACAAGCATCAAGCACG	741-878
	R878*	CCAACCCTGGGGTTAGTATAGC		[2]
7	F866	ACCCCAGGGTTGGTCAATTTC	866-979
	R979	TCAGGTGAGTTTTAGCTTTATTGGG
8	F980	TCACCTGAGTTGTAAAAAACTC	980-1136
	R1136*	GGCGAGCAGTTTTGTTGATT		[2]
9	F1135*	CCAGAACACTACGAGCCACA	1335-1332	[2]
	R1332	TTGACCTAACGTCTTTACGTGG
10	F1320*	GACGTTAGGTCAAGGTGTAGCCC	1320-1510	[2]
	R1510	AGTATACTTGAGGAGGGTGACGG
11	F1510	TCAAAGGACATTTAACTAAAACCCC	1510-1676
	R1676	TTTAGCTCAGAGCGGTCAAG
12	F1657*	CTTGACCGCTCTGAGCTAAAC	1657-1769	[4,5]
	R1769*	GCCAGGTTTCAATTTCTATCG		[4,5]
13	F1766	TGGCGCAATAGATATAGTACCG	1766-1924
	R1924*	AGGTAGCTCGTCTGGTTTCG		[2]
14	F1921	ACCTAAGAACAGCTAAAAGAGCAC	1921-2115
	R2115	AGCTGTTCCTCTTTGGACTAAC
15	F2105*	GAGGAACAGCTCTTTGGACAC	2105-2216	[4,5]
	R2216*	TGTTGAGCTTGAACGCTTTCTT		[2]
16	F2213	AACACCCACTACCTAAAAAATCC	2213-2338
	R2338	TTATGCGGAGGAGAATGTTTTC
17	F2333*	GCATAAGCCTGCGTCAGA T	2333-2439	[2]
	R2439*	ATGCCTGTGTTGGGTTGAC		[2]
18	F2432	ACAGGCATGCTCATAAGGA AAGG	2432-2630
	R2630	ATACAGGTCCCTATTTAAGGAACAAG
19	F2625*	CTGTATGAATGGCTCCACGAG	2625-2818	[2]
	R2818*	GCCCCAACCGAAATTTTTAAT		[2]
20	F2803	AAATTTCGGTTGGGGCGACC	2803-2940
	R2940	TGTTATCCCTAGGGTAACTTGTTC
21	F2932*	GGGATAACAGCGCAATCCT AT	2932-3109	[2]
	R3109	AANGTAGATAGAAACCGACCTG
22	F3108	TTCAAATTCCTCCCTGTACGAAA GG	3108-3259
	R3259	TATGCGATTACCGGGCTCTGC
23	F3241*	AGAGCCCGGT AATCGCATAA	3241-3417	[2]
	R3417*	GGGGCCTTTGCGTAGTTGTA		[2]
24	F3424	AACGTTGTAGGCC CCTACGG	3424-3521
	R3521	ATGTAGAGGGTGATGGTAGATGTG
25	F3518	ACATCACCGCCCC GACCTTAG	3518-3632
	R3632*	GAGGTGGCTAGAATAAATAGGAGGC		[2]
26	F3633	TAGCCTAGCCGTTTACTCAATC	3633-3825
	R3825*	CAGAGGTGTTCTTGTGTTGTGAT		[2]
27	F3823	TGATTACTCCTGCCATCATGACC	3823-3987
	R3987	TTCGGCTATGAAGAATAGGGCG
28	F3964	TCGCCCTATTCTTCATAGCCG	3964-4162
	R4162*	TGAGTTGGTCGTAGCGGAATC		[4,5]
29	F4163	TACACCTCCTATGAAAAAACTTCC	4163-4334
	R4334	TCCTAGAAATAAGGGGGTTTAAG
30	F4335	CTATGAGAATCGAACCCATCCCT	4335-4479
	R4479*	GGGGATTAATTAGTACGGGAAGG		[2]
31	F4459	TTCCCGTACTAATTAATCCCCTG	4459-4608
	R4608	TTTTGGTTAGAACTGGAATAAAAGCTAG
32	F4609*	AAATAAACCCTCGTTCCACAGA	4609-4676	[2]
	R4676*	GATTATGGATGCGGTTGCTT		[2]
33	F4675	TCCTTCTAATAGCTATCCTCTTCAAC	4575-4860
	R4860	GAAGAAGCAGGCCGGATGT
34	F4859	TCTCACATGACAAAAACTAGCC	4859-5034
	R5034*	ATCCTATGTGGGTAATTGAGGA		[2]
35	F5033	ATGAATAATAGCAGTTCTACCGTAC	5033-5210
	R5210*	GGTGGATGGAATTAAGGGTGT		[2]
36	F5189	ACACCCTTAATTCCATCCACC	5189-5325
	R5325*	TGATGGTGGCTATGATGGTG		[2]
37	F5318*	CACCATCACCCTCCTTAACC	5318-5500	[4,5]
	R5500	AGTATAAAAGGGGAGATAGGTAGG
38	F5487	TCCCCTTTTATACTAATAATCTTATAG	5487-5681
	R5681*	GTGGGTTTAAGTCCCATTGGT		[2]
39	F5664*	AATGGGACTTAAACCCACAAA	5664-5799	[2]
	R5799*	TGCAAATTCGAAGAAGCAG		[2]
40	F5800	ATTCAATATGA AAATCACCTCGGAGC	5800-5994
	R5994*	TGCCTAGGACTCCAGCTCAT		[6]
41	F5994	ACAGCTCTAAGCCTCCTTATTCG	5994-6184
	R6184	AACGCCATATCGGGGGCAC
42	F6178	TGGCGTTTCCCCGCATAAAC	6178-6359
	R6359	TAGGTGTAAGGAGAAGATGGTTAG
43	F6351	ACACCTAGCAGGTGTCTC	6351-6444
	R6444*	TTTGGTATTGGGTTATGGCAG		[2]
44	F6443	ACGCCCCTCTTCGTCTGATC	6443-6642
	R6642	TAAGAATATAAACTTCAGGGTGACCG
45	F6636*	ATTCTTATCCTACCAGGCTTCG	6636-6832	[2]
	R6832	ATGGTAGCGGAGGTGAAATATG
46	F6831	ATAATCATCGCTATCCCCACCG	6831-6899
	R6899*	CATATTGCTTCCGTGGAGTGTG		[2]
47	F6899	GAAATGATCTGCTGCAGTGCTC	6899-7076
	R7076	CCTATGATGGCAAATACAGCTCC
48	F7075	AGGCTTCATTCACTGATTTCCC	7075-7248
	R7248*	TGGTGTATGCATCGGGGTAGT		[2]
49	F7248	ACATGAAACATCCTATCATCTGTAGG	7248-7365
	R7365	GTTCTTCTACTATTAGGACTTTTCGC
50	F7366*	CCTCCATAAACCTGGAGTGA	7366-7489	[2]
	R7489	TGGCTTGAA ACCAGCTTTG
51	F7481	TCAAGCCAACCCCATGGCC	7481-7680
	R7680	AAAATGATTATGAGGGCGTGATCATG
52	F7679	TTCCTTATCTGCTTCCTAGTCC	7679-7842
	R7842	ATGTAAAGGATGCGTAGGGATG
53	F7821*	CATCCCTACGCATCCTTTACAT	7821-7980	[2]
	R7980	TCGCCTGGTTCTAGGAATAATG
54	F7960	ATTATTCCTAGAACCAGGCG	7960-8141
	R8141*	CGGTGAAAGTGGTTTGGTTTA		[2]
55	F8129*	ACCACTTTCACCGCTACACG	8129-8269	[2]
	R8269	CTATAGGGTAAATACGGGCCC
56	F8256	TATTTACCCTATAGCACCCC	8256-8378
	R8378*	TTAGTTGGGGCATTTCACTGT		[2]
57	F8377	AAATACTACCGTATGGCCCACC	8377-8566
	R8566	TTGTGGGGGCAATGAATGAAGC
58	F8563	ACAATCCTAGGCCTACCCG	8563-8640
	R8640*	GATGAGATATTTGGAGGTGGG		[2]
59	F8641	AACAACCGACTAATCACCACC	8641-8837
	R8837	ATGGCTAGGTTTATAGATAGTTGG
60	F8836	ATGGCCATCCCCTTATGAGC	8836-9031
	R9031*	GGTGGCCTGCAGTAATGTTAG		[2]
61	F9032	TACTCATGCACCTAATTGGAAGCG	9032-9146
	R9146	GCGACAGCGATTTCTAGGATAG
62	F9143	TCGCCTTAATCCAAGCCTACG	9143-9275
	R9275	TGAGAGGGCCCCTGTTAG
63	F9272*	CTCAGCCCTCCTAATGACCTC	9272-9376	[2]
	R9376*	CATTGGTATATGGTTAGTGTGTTGG		[2]
64	F9377	ATGGCGCGATGTAACACGAG	9377-9568
	R9568	ATGCCTGTTGGGGGCCAG
65	F9568	TCACCCCGCTAAATCCCCTAG	9568-9758
	R9758	TACTCTGAGGCTTGTAGGAGGG
66	F9757	TACTTCGAGTCTCCCTTCACC	9757-9940
	R9940	ACAAAATGCCAGTATCAGGCGG
67	F9940	TAGATGTGGTTTGACTATTTCTG	9940-10110
	R10110	TTAGTAGTAAGGCTAGGAGG
68	F10093	TCCTAGCCTTACTACTAATAATTATTAC	10093-10294
	R10294*	AGGGCTCATGGTAGGGGTAA		[2]
69	F10294	TACAAACAACTAACCTGCCACT	10294-10487
	R10487	TATGTAAATGAGGGGCATTTGG
70	F10488	AATATTATACTAGCATTTACCATCTC	10488-10667
	R10667	AAGACTAGTATGGCAATAGGC
71	F10661	TCTTTGCCGCCTGCGAAG	10661-10942
	R10942*	TAGGGGGTCGGAGGAAAAG		[2]
72	F10943	ACAACCCCCCTCCTAATAC	10943-1110
	R11110	GATAAGTGTGGTTTCGAAGAAG
73	F11108	TTATCCCCACCTTGGCTATC	11108-11318
	R11318	ATAGTTCTTGGGCAGTGAGAG
74	F11319*	CAAACTCCTGAGCCAACAACTT	11319-11428	[2]
	R11428*	GGCTTCGACATGGGCTTT		[2]
75	F11424	AAGCCCCCATCGCTGGG	11424-11627
	R11627	AAGAGTATGCAATGAGCGATTTTAGG
76	F11626	TCAATCAGCCACATAGCCC	11626-11768
	R11768*	TGCGTTCGTAGTTTGAGTTTG		[2]
77	F11760*	ACGAACGCACTCACAGTCG	11760-11955	[4,5]
	R11955	TTGAGTCCTGTAAGTAGGAGAG
78	F11952	TCAACATACTAGTCACAGCCC	11952-12089
	R12089*	TGGGGGATAGGTGTATGAACA		[2]
79	F12089	ATTCTCCTCCTATCCCTCAACC	12089-12210
	R12210	TCGGTAAATAAGGGGTCGTAAGC
80	F12194*	CCCCTTATTTACCGAGAAAGC	12194-12302	[2]
	R12302*	GCCTAAGACCAATGGATAGCT		[2]
81	F12288	CCATTGGTCTTAGGCCCCAAA	12288-12470
	R12470	TAATAAAGGTGGATGCGACAATGG
82	F12452*	TTGTCGCATCCACCTTTATT	12452-12648	[2]
	R12648	TGAGAATTCTATGATGGACC
83	F12648	ACTGTGATATATAAACTCAGACC	12648-12766
	R12766*	AGCCGATGAACAGTTGGAATA		[2]
84	F12741*	CAACCTATTCCAACTGTTCATCG	12741-12936	[2]
	R12936	TTGTTGTGGGTCTCATGAGTTG
85	F12936	AATAGCCCTTCTAAACGCTAATC	12936-13025
	R13025*	TGGAGACCTAATTGGGCTGA		[2]
86	F13025	ACCCCTGACTCCCCTCAG	13025-13215
	R13215	AAGGGCGCAGACTGCTGC
87	F13203*	AGTCTGCGCCCTTACACAAA	13203-13390	[2]
	R13390*	TGTTAAGGTTGTGGATGATGGA		[2]
88	F13381	AACCTTAACAATGAACAAGATATTCG	13381-13559
	R13559*	GCTCAGGCGTTTGTGTATGAT		[2]
89	F13557	AGCCCTATCTATTACTCTCATC	13557-13740
	R13740	AATGAGAAATCCTGCGAATAGG
90	F13741	ACTAACAACATTTCCCCCGCATCC	13741-13855
	R13855*	GGTAGTTGAGGTCTAGGGCTGTT		[2]
91	F13835*	CAGCCCTAGACCTCAACTACC	13835-13924	[2]
	R13924	GGTAGAATCCGAGTATGTTGGA
92	F13921	ACCCTAGCATCACACACC	13921-14077
	R14077	TTTGGGTTGAGGTGATGATG
93	F14058*	CATCATCACCTCAACCCAAA	14058-14118	[2]
	R14118*	TGGGAAGAAGAAAGAGAGGAAG		[4,5]
94	F14114	TCCCACTCATCCTAACCC	14114-14312
	R14312	TAGGAAGCTGAATAATTTATGAAGG
95	F14271	TCAACCCTGACCCCTCTCC	14271-14448
	R14448*	GAGGAGTATCCTGAGGCATGG		[2]
96	F14431*	TGCCTCAGGATACTCCTCAAT	14431-14609	[2]
	R14609	AGCCTTCTCCTATTTATGGGG
97	F14609	TTAGAAGAAAACCCCACAAAC	14609-14721
	R14721*	CGATGGTTTTTCATATCATTGG		[2]
98	F14715	ACCATCGTTGTATTTCAACTACAAGAAC	14715-14902
	R14902*	GGCTAGGAATAGTCCTGTGGTG		[2]
99	F14903	ATGCACTACTCACCAGACGCC	14903-15083
	R15083	AGGTTTCTGAGTAGAGAAATGATCCG
100	F15083	TGAAACATCGGCATTATCCTCC	15083-15279
	R15279	AATCGTGTGAGGGTGGGAC
101	F15278	TTCTTTACCTTTCACTTCATCTTGC	15278-15396
	R15396*	TTATCGGAATGGGAGGTGATTC		[2]
102	F15396	AAATCACCTTCCACCCTTAC	15396-15585
	R15585*	ATTGTGTAGGCGAATAGGAAATA		[2]
103	F15584	ATTCTCCGATCCGTCCCTAAC	15584-15728
	R15728*	GGAGTCAATAAAGTGATTGGCTTAG		[2]
104	F15729	TAGCCGCAGACCTCCTCATTC	15729-15896
	R15896	TACAAGGACAGGCCCATTTGAG
105	F15896	AGTATAAACTAATACACCAGTCTTG	15896-16042
	R16042*	CTGCTTCCCCATGAAAGAAC		[2]
106	F16043	ATTTGGGTACCACCCAAGTATTG	16043-16230
	R16230	TAGTTGAGGGTTGATTGCTGTAC
107	F16227	ACTATCACACATCAACTGCAACTC	16227-16410
	R16410*	GAGGATGGTGGTCAAGGGA		[3]
108	F16409	TCCGTGAAATCAATATCCCGC	16409-16569
	R16569	CATCGTGATGTCTTATTTAAGGG
primer name*: Previously published primers [2,3,4,5,6]
References: 2. Lyons, E.A., et al., A high-throughput Sanger strategy for human mitochondrial genome sequencing. BMC Genomics, 2013. 14: p. 881. 3. Irwin, J.A., et al., Development and expansion of high-quality control region databases to improve forensic mtDNA evidence interpretation. Forensic Sci Int Genet, 2007. 1(2): p. 154-7. 4. Levin, B.C., H. Cheng, and D.J. Reeder, A human mitochondrial D…
