# Supplementary material for: Evolution analysis of heterogeneous non-small cell lung carcinoma by ultra-deep sequencing of the mitochondrial genome
Source: Sci Rep. 2017 Sep 11;7:11069. doi: 10.1038/s41598-017-11345-3 (PMC5593826; doi:10.1038/s41598-017-11345-3)
Supplement: Supplementary file 3 — Supplemental-Table S2 [file 41598_2017_11345_MOESM3_ESM.xls]

## Sheet: Sheet1
Supplemental Table S3: Read depth and coverage of mt-targeted regions
Chromosome	Region	Region	Target region length	Target region length covered with read depth above 30 reads [bp]	Covered amplicon region with a read depth above 30 reads [%]
MT	1..162	Region_1_mtDNA#	162	159	98
MT	155..285	Region_2_mtDNA#	131	131	100
MT	266..402	Region_3_mtDNA#	137	137	100
MT	402..599	Region_4_mtDNA#	198	198	100
MT	567..758	Region_5_mtDNA#	192	192	100
MT	741..878	Region_6_mtDNA#	138	138	100
MT	866..987	Region_7_mtDNA#	122	122	100
MT	980..1136	Region_8_mtDNA#	157	157	100
MT	1135..1332	Region_9_mtDNA#	198	198	100
MT	1320..1509	Region_10_mtDNA#	190	190	100
MT	1510..1676	Region_11_mtDNA#	167	167	100
MT	1657..1769	Region_12_mtDNA#	113	113	100
MT	1766..1924	Region_13_mtDNA#	159	159	100
MT	1921..2115	Region_14_mtDNA#	195	195	100
MT	2105..2216	Region_15_mtDNA#	112	112	100
MT	2213..2338	Region_16_mtDNA#	126	126	100
MT	2333..2439	Region_17_mtDNA#	107	107	100
MT	2432..2630	Region_18_mtDNA#	199	199	100
MT	2625..2818	Region_19_mtDNA#	194	194	100
MT	2803..2940	Region_20_mtDNA#	138	138	100
MT	2932..3109	Region_21_mtDNA#	178	178	100
MT	3108..3259	Region_22_mtDNA#	152	152	100
MT	3241..3417	Region_23_mtDNA#	177	177	100
MT	3418..3521	Region_24_mtDNA#	104	104	100
MT	3518..3632	Region_25_mtDNA#	115	115	100
MT	3633..3824	Region_26_mtDNA#	192	192	100
MT	3823..3987	Region_27_mtDNA#	165	165	100
MT	3965..4162	Region_28_mtDNA#	198	198	100
MT	4163..4334	Region_29_mtDNA#	172	172	100
MT	4335..4479	Region_30_mtDNA#	145	145	100
MT	4459..4608	Region_31_mtDNA#	150	77	52
MT	4609..4676	Region_32_mtDNA#	68	44	64
MT	4675..4860	Region_33_mtDNA#	186	186	100
MT	4859..5034	Region_34_mtDNA#	176	176	100
MT	5033..5210	Region_35_mtDNA#	178	178	100
MT	5190..5325	Region_36_mtDNA#	136	136	100
MT	5318..5500	Region_37_mtDNA#	183	183	100
MT	5487..5681	Region_38_mtDNA#	195	119	61
MT	5664..5799	Region_39_mtDNA#	136	62	46
MT	5800..5994	Region_40_mtDNA#	195	193	99
MT	5994..6184	Region_41_mtDNA#	191	190	99
MT	6178..6359	Region_42_mtDNA#	182	182	100
MT	6353..6444	Region_43_mtDNA#	92	92	100
MT	6444..6642	Region_44_mtDNA#	199	199	100
MT	6636..6832	Region_45_mtDNA#	197	197	100
MT	6831..6899	Region_46_mtDNA#	69	31	45
MT	6899..7075	Region_47_mtDNA#	177	177	100
MT	7076..7248	Region_48_mtDNA#	173	173	100
MT	7248..7365	Region_49_mtDNA#	118	118	100
MT	7366..7489	Region_50_mtDNA#	124	67	54
MT	7482..7680	Region_51_mtDNA#	199	199	100
MT	7679..7842	Region_52_mtDNA#	164	164	100
MT	7821..7980	Region_53_mtDNA#	160	160	100
MT	7960..8141	Region_54_mtDNA#	182	182	100
MT	8129..8269	Region_55_mtDNA#	141	141	100
MT	8256..8378	Region_56_mtDNA#	123	61	49
MT	8377..8566	Region_57_mtDNA#	190	190	100
MT	8563..8640	Region_58_mtDNA#	78	41	52
MT	8641..8837	Region_59_mtDNA#	197	197	100
MT	8836..9031	Region_60_mtDNA#	196	196	100
MT	9032..9146	Region_61_mtDNA#	115	115	100
MT	9143..9275	Region_62_mtDNA#	133	133	100
MT	9272..9376	Region_63_mtDNA#	105	105	100
MT	9377..9568	Region_64_mtDNA#	192	192	100
MT	9568..9748	Region_65_mtDNA#	181	181	100
MT	9747..9940	Region_66_mtDNA#	194	194	100
MT	9940..10110	Region_67_mtDNA#	171	171	100
MT	10093..10294	Region_68_mtDNA#	202	201	100
MT	10294..10487	Region_69_mtDNA#	194	194	100
MT	10488..10667	Region_70_mtDNA#	180	179	99
MT	10663..10942	Region_71_mtDNA#	280	98	35
MT	10943..11140	Region_72_mtDNA#	198	198	100
MT	11136..11318	Region_73_mtDNA#	183	183	100
MT	11319..11428	Region_74_mtDNA#	110	110	100
MT	11424..11627	Region_75_mtDNA#	204	204	100
MT	11627..11768	Region_76_mtDNA#	142	142	100
MT	11760..11955	Region_77_mtDNA#	196	196	100
MT	11952..12089	Region_78_mtDNA#	138	138	100
MT	12089..12208	Region_79_mtDNA#	120	120	100
MT	12194..12302	Region_80_mtDNA#	109	109	100
MT	12288..12472	Region_81_mtDNA#	185	179	97
MT	12452..12648	Region_82_mtDNA#	197	190	96
MT	12648..12766	Region_83_mtDNA#	119	119	100
MT	12741..12936	Region_84_mtDNA#	196	196	100
MT	12936..13025	Region_85_mtDNA#	90	90	100
MT	13025..13215	Region_86_mtDNA#	191	191	100
MT	13203..13390	Region_87_mtDNA#	188	188	100
MT	13381..13559	Region_88_mtDNA#	179	179	100
MT	13557..13740	Region_89_mtDNA#	184	180	98
MT	13741..13855	Region_90_mtDNA#	115	115	100
MT	13835..13924	Region_91_mtDNA#	90	90	100
MT	13922..14077	Region_92_mtDNA#	156	156	100
MT	14058..14118	Region_93_mtDNA#	61	55	89
MT	14114..14312	Region_94_mtDNA#	199	199	100
MT	14271..14448	Region_95_mtDNA#	178	178	100
MT	14431..14609	Region_96_mtDNA#	179	179	100
MT	14609..14721	Region_97_mtDNA#	113	113	100
MT	14715..14902	Region_98_mtDNA#	188	188	100
MT	14903..15083	Region_99_mtDNA#	181	181	100
MT	15083..15279	Region_100_mtDNA#	197	197	100
MT	15278..15396	Region_101_mtDNA#	119	119	100
MT	15396..15585	Region_102_mtDNA#	190	190	100
MT	15584..15728	Region_103_mtDNA#	145	145	100
MT	15729..15896	Region_104_mtDNA#	168	168	100
MT	15896..16042	Region_105_mtDNA#	147	147	100
MT	16043..16230	Region_106_mtDNA#	188	188	100
MT	16227..16410	Region_107_mtDNA#	184	184	100
MT	16409..16569	Region_108_mtDNA#	161	161	100
				Mean	95.7
