# Supplementary material for: Evolution analysis of heterogeneous non-small cell lung carcinoma by ultra-deep sequencing of the mitochondrial genome
Source: Sci Rep. 2017 Sep 11;7:11069. doi: 10.1038/s41598-017-11345-3 (PMC5593826; doi:10.1038/s41598-017-11345-3)
Supplement: Supplementary file 4 — Supplemental-Table S3 [file 41598_2017_11345_MOESM4_ESM.xls]

## Sheet: Sheet1
Supplemental Table S2: Mean read mapping to the nuclear and mt-genome
Reference location	Mean of mapped reads per sample (N=52)	Mean of mapped reads (%)
Chr 1	8935.8	1.84575
Chr 2	134.5	0.02778
Chr 3	198.6	0.04102
Chr 4	30	0.0062
Chr 5	625	0.1291
Chr 6	54.2	0.0112
Chr 7	55	0.01136
Chr 8	95.1	0.01964
Chr 9	34.2	0.00706
Chr 10	23.4	0.00483
Chr 11	491.9	0.10161
Chr 12	15.8	0.00326
Chr 13	29.5	0.00609
Chr 14	14	0.00289
Chr 15	7.6	0.00157
Chr 16	15.9	0.00328
Chr 17	187.3	0.03869
Chr 18	24.8	0.00512
Chr 19	24.9	0.00514
Chr 20	70.6	0.01458
Chr 21	210.2	0.04342
Chr 22	7.5	0.00155
Chr X	98.4	0.02033
Chr Y	4.4	0.00091
MT	472740	97.6476
Total	484129	100
